# Supplementary material for: Gibberellic Acid Inhibits Dendrobium nobile—Piriformospora Symbiosis by Regulating the Expression of Cell Wall Metabolism Genes
Source: Biomolecules. 2023 Nov 14;13(11):1649. doi: 10.3390/biom13111649 (PMC10669577; doi:10.3390/biom13111649)
Supplement: Supplementary file 1 [file biomolecules-13-01649-s001.zip]

Archive with 2 entries (2 files):
- Supplemental Table.xlsx
- Supplementary information.pdf
