# Supplementary material for: Gibberellic Acid Inhibits Dendrobium nobile—Piriformospora Symbiosis by Regulating the Expression of Cell Wall Metabolism Genes
Source: Biomolecules. 2023 Nov 14;13(11):1649. doi: 10.3390/biom13111649 (PMC10669577; doi:10.3390/biom13111649)
Supplement: Supplementary file 1 [file biomolecules-13-01649-s001.zip › Supplemental Table.xlsx]

## Sheet: Table S1
Supplementary Table S1. Overview of transcriptome sequencing and de novo assembly results.
Sample	Raw reads	Clean reads	Clean bases(G)	Error Rate(%)	Q30(%)	GC content(%)
S-S1_1	46974572	46291928	6.94	0.03	93.71	44.61
S-S1_2	47568702	46591552	6.99	0.03	94.38	44.4
S-S1_3	46408810	44985858	6.75	0.03	94.53	44.17
S-S2_1	46700896	45828830	6.87	0.03	94.49	45.36
S-S2_2	46049480	45262884	6.79	0.03	94.26	45.52
S-S2_3	48007034	47267948	7.09	0.03	94.18	45.24
A-S1_1	46328104	45462488	6.82	0.03	94.43	45.25
A-S1_2	45289112	44449974	6.67	0.03	94.31	44.54
A-S1_3	46297922	45532664	6.83	0.02	94.6	44.11
A-S2_1	47223462	46539466	6.98	0.03	94.36	44.59
A-S2_2	45639150	44978830	6.75	0.03	94.03	44.76
A-S2_3	44095452	43332042	6.5	0.03	94.41	42.56

## Sheet: Table S2
Table S2 Mapping clean RNA-seq reads to the reference genome of D. nobile
Sample	Total Reads	Reads mapped	Unique mapped	Multi mapped	Read1 mapped	Read2 mapped	'+' mapped	'-' mapped
S-S1_1	46291928	35090660(75.80%)	33227563(71.78%)	1863097(4.02%)	16713201(36.10%)	16514362(35.67%)	16588153(35.83%)	16639410(35.94%)
S-S1_2	46591552	35982911(77.23%)	34040927(73.06%)	1941984(4.17%)	17062297(36.62%)	16978630(36.44%)	16993377(36.47%)	17047550(36.59%)
S-S1_3	44985858	35742055(79.45%)	33747591(75.02%)	1994464(4.43%)	16899748(37.57%)	16847843(37.45%)	16851564(37.46%)	16896027(37.56%)
S-S2_1	45828830	37857613(82.61%)	35805246(78.13%)	2052367(4.48%)	17943483(39.15%)	17861763(38.97%)	17880557(39.02%)	17924689(39.11%)
S-S2_2	45262884	38181328(84.35%)	36178501(79.93%)	2002827(4.42%)	18139397(40.08%)	18039104(39.85%)	18066830(39.92%)	18111671(40.01%)
S-S2_3	47267948	39752786(84.10%)	37703478(79.77%)	2049308(4.34%)	18916699(40.02%)	18786779(39.75%)	18829206(39.84%)	18874272(39.93%)
A-S1_1	45462488	40048059(88.09%)	37811125(83.17%)	2236934(4.92%)	18934646(41.65%)	18876479(41.52%)	18878655(41.53%)	18932470(41.64%)
A-S1_2	44449974	38695407(87.05%)	36513535(82.15%)	2181872(4.91%)	18300537(41.17%)	18212998(40.97%)	18231542(41.02%)	18281993(41.13%)
A-S1_3	45532664	39993834(87.84%)	37855009(83.14%)	2138825(4.70%)	18938714(41.59%)	18916295(41.54%)	18897381(41.50%)	18957628(41.64%)
A-S2_1	46539466	40322234(86.64%)	37747580(81.11%)	2574654(5.53%)	18904198(40.62%)	18843382(40.49%)	18844849(40.49%)	18902731(40.62%)
A-S2_2	44978830	39109616(86.95%)	36685578(81.56%)	2424038(5.39%)	18396482(40.90%)	18289096(40.66%)	18320989(40.73%)	18364589(40.83%)
A-S2_3	43332042	36734501(84.77%)	34621907(79.90%)	2112594(4.88%)	17330315(39.99%)	17291592(39.90%)	17269347(39.85%)	17352560(40.05%)

## Sheet: Table S3
Supplemental Table S3. Annotated genes related to GA metabolism and signaling
	Unigene ID	A-S1-1	A-S1-2	A-S1-3	A-S2-1	A-S2-2	A-S2-3	S-S1-1	S-S1-2	S-S1-3	S-S2-1	S-S2-2	S-S2-3	Anonotation	gene name
KO (synthesis)	KFK09_014158	2.22	3.3	1.8	3.04	1.56	4.31	201.55	171.94	135.55	46.1	47.96	49.04	ent-kaurene oxidase 2 [Dendrobium catenatum]	KO2
KAO (synthesis)	KFK09_010877	5.23	4.49	5.89	4.35	4.38	4	5.69	9.99	8.32	6.34	6.72	5.35	ent-kaurenoic acid oxidase-like isoform X1 [Dendrobium catenatum]	KAO
CPS (synthesis)	KFK09_005776	4.62	4.28	3.11	4.42	2.76	1.88	7.56	4.98	7.9	4.26	4.29	4.34	ent-copalyl diphosphate synthase 1, chloroplastic-like [Dendrobium catenatum]	CPS1
GA20-ox(synthesis)	KFK09_012254	0.14	0	0	0	0.15	0	10.91	5.6	4.05	2.51	4.64	3.21	gibberellin 20 oxidase 1-D-like [Dendrobium catenatum]	GA20OX2
	KFK09_023843	1.8	1.77	2.94	11.4	7.68	15.88	11.85	6.82	2.52	2.69	1.5	1.45	gibberellin 20-oxidase-like protein [Dendrobium catenatum]	GA20OXL
	KFK09_007767	16.04	19.44	18.9	5.33	9.17	3.86	13.46	33.33	33.32	22.59	18.65	18.82	gibberellin 20 oxidase 1-D-like [Dendrobium catenatum]	GA20OX1B
	KFK09_028851	13.14	18.86	16.74	10.81	8.02	6.86	61.57	66.59	89.96	44.28	36.02	35.57	gibberellin 20 oxidase 1-D-like [Dendrobium catenatum]	GA20OX1D
GA3-ox(synthesis)	KFK09_017244	92.68	96.9	82.55	90.09	99.79	65.28	54.12	45.91	44.58	15.31	24.19	25.42	gibberellin 3-oxidase [Dendrobium catenatum]	GA3OX1
	KFK09_026058	35.56	56.81	43.73	11.93	12.83	5.87	54.61	52.39	49.61	54.02	78.02	78.18	gibberellin 3-beta-dioxygenase 1-like [Dendrobium catenatum]	GA3OX1L
GA2-ox(synthesis)	KFK09_017793	0	0	0	0	0	0	1.61	1.01	1.03	0.28	0.11	0.05	gibberellin 2-beta-dioxygenase 8-like [Dendrobium catenatum]	GA2OX6
	KFK09_017794	0	0	0	0	0	0	2.86	2.41	2.11	0.24	0.24	0.35	gibberellin 2-beta-dioxygenase 8-like [Dendrobium catenatum]	GA2OX8L
	KFK09_018702	8.85	7.34	5.52	6.07	13.28	7.41	10.65	7.84	3.04	2.34	2.94	1.72	Gibberellin 2-beta-dioxygenase 8 [Dendrobium catenatum]	GA2OX8
	KFK09_011428	2.75	4.43	3.76	0.53	2.14	4.95	25.13	22.08	15.42	3.21	5.39	6.73	gibberellin 2-beta-dioxygenase 2-like [Dendrobium catenatum]	GA2OX2
	KFK09_015173	1.81	2.47	1.85	1.06	1.58	0.99	98.51	80.81	50.03	20.17	30.34	29.49	gibberellin 2-beta-dioxygenase 2-like [Dendrobium catenatum]	GA2OX2L
	KFK09_027786	44.27	60.32	59.52	25.19	23.56	23.28	15.52	7.98	12.3	25.18	21.72	15.74	gibberellin 2-beta-dioxygenase 1 [Dendrobium catenatum]	GA2OX1
DELLA	KFK09_017235	27.88	24.52	25.36	25.63	31.03	18.6	66.05	60.53	44.53	44.21	67.12	59.85	DELLA protein GAI1-like [Dendrobium catenatum]	DELLA-1
	KFK09_013651	194.57	203.44	159.08	191.28	216.44	93.56	271.61	314.52	332.12	826.63	659.68	615.05	DELLA protein SLN1-like [Dendrobium catenatum]	DELLA-2
GID2	KFK09_017565	143.36	113.04	95.15	122.89	114.36	103.31	89.02	147.79	156.06	437.12	339.04	305.68	F-box protein GID2 [Dendrobium catenatum]	GID2

## Sheet: Table S4
Supplemental Table S4. Annotated genes related to IAA metabolism and signaling
	Unigene ID	A-S1-1	A-S1-2	A-S1-3	A-S2-1	A-S2-2	A-S2-3	S-S1-1	S-S1-2	S-S1-3	S-S2-1	S-S2-2	S-S2-3	Anonotation
YUCCAs(synthesis)	KFK09_000328	0.16	0.17	0.28	0.86	0.24	0.03	6.2	4.93	4.11	2.3	1.99	1.66	probable indole-3-pyruvate monooxygenase YUCCA10 [Phalaenopsis equestris]	YUCC10-1
	KFK09_000331	0.67	0	0.26	2.08	1.76	0.68	0.98	4.4	1.68	1.1	0.45	0.35	probable indole-3-pyruvate monooxygenase YUCCA10 [Phalaenopsis equestris]	YUCC10-2
	KFK09_005821	13.46	21.53	16.56	17.31	15.27	12.24	9.04	7.96	7.62	5.1	7.35	6.45	indole-3-pyruvate monooxygenase YUCCA2-like [Dendrobium catenatum]	YUCC2
	KFK09_007693	0.14	0.14	0.23	0.61	1.19	0.31	0	0.21	0.53	2.26	2.17	2.42	probable indole-3-pyruvate monooxygenase YUCCA9 [Dendrobium catenatum]	YUCC9
AMI(synthesis)	KFK09_023734	0	0	0	0	0	0	4.23	5.69	6.32	7.8	9.1	10.6	Glutamyl-tRNA(Gln) amidotransferase subunit A, chloroplastic/mitochondrial [Dendrobium catenatum]	AMI4G-1
	novel.15029	0	0	0	0	0	0	11.3	12.5	16.2	15.6	12.6	13.5	Glutamyl-tRNA(Gln) amidotransferase subunit A, chloroplastic/mitochondrial [Dendrobium catenatum]	AMI4G-2
DAO(degradation)	KFK09_008440	1.41	1.14	1.64	0.93	0.54	0.96	27.92	15.03	5.44	1.05	2.2	1.39	2-oxoglutarate-dependent dioxygenase DAO-like [Dendrobium catenatum]	DAO-1
	KFK09_008441	1.27	2.33	2.6	1.31	2	0.66	6.21	8.21	14.96	13.19	4.41	6.09	2-oxoglutarate-dependent dioxygenase DAO-like [Dendrobium catenatum]	DAO-2
	KFK09_008443	6.63	6.16	6.81	3.23	2.5	4.53	47.77	55.32	58.31	34.13	17.49	15.64	2-oxoglutarate-dependent dioxygenase DAO-like [Dendrobium catenatum]	DAO-3
	KFK09_014884	77.94	92.43	91.65	38.84	35.97	41.34	23.46	128.66	219.98	230.89	157.27	156.11	2-oxoglutarate-dependent dioxygenase DAO-like isoform X1 [Dendrobium catenatum]	DAO-4
	KFK09_014885	0.62	3.9	2.12	0.85	0.22	0.72	0	2.89	2.92	14.83	5.08	6.18	2-oxoglutarate-dependent dioxygenase DAO-like, partial [Dendrobium catenatum]	DAO-5
PIN	KFK09_027995	261.65	218.86	228.12	150.94	156.31	198.91	184.8	156.79	164.9	94.39	106.56	103.75	peptidyl-prolyl cis-trans isomerase Pin1 isoform X1 [Dendrobium catenatum]	PIN1
	KFK09_020670	23.29	27.48	25.51	37.54	47.2	38.39	12.69	11.17	12.14	25.06	33.02	34.21	probable auxin efflux carrier component 1b isoform X2 [Dendrobium catenatum]	PIN1b
SAUR	KFK09_005016	21.62	13.86	15.66	6.9	3.69	6.17	14.25	25.15	23.42	126.64	150.46	150.51	auxin-responsive protein SAUR71-like [Dendrobium catenatum]	SAU71-1
	KFK09_008045	11.63	7.92	6.61	15.62	8.7	3.84	21.23	19.11	10.42	26.46	37.65	31.94	auxin-responsive protein SAUR32-like [Dendrobium catenatum]	SAU32
	KFK09_016343	0.87	0	0.44	0	0	1.84	13.96	17.35	9.53	4.72	7.42	3.58	auxin-responsive protein SAUR71-like [Dendrobium catenatum]	SAU71-2
	KFK09_019049	16.63	7.08	5.98	24.91	19.15	33.98	18.68	21.9	44.05	44.66	32.6	24.29	auxin-responsive protein SAUR50-like [Dendrobium catenatum]	SAU50
	KFK09_019223	0.64	0.84	0.66	3.32	2.36	2.04	26.73	26.02	22.7	10.66	10.83	10.28	auxin-responsive protein SAUR21 [Dendrobium catenatum]	SAU21
	KFK09_019829	0.81	0.17	0	3.35	3.06	0	19.23	18.5	10.88	7.93	12.48	7.69	auxin-responsive protein SAUR71-like [Dendrobium catenatum]	SAU71-3
ARF	KFK09_000596	4.18	4.48	4.27	2.68	4.22	3.7	0.63	0.54	0.85	0.2	0.19	0.96	auxin response factor 17-like [Dendrobium catenatum]	ARF17
	KFK09_001356	27.67	28.57	23.49	24.14	27.51	24.53	10.97	13.57	14.6	15.2	17.76	17.46	auxin response factor 18-like [Dendrobium catenatum]	ARF18
	KFK09_017799	6.97	9.51	8.16	24.94	28.33	25.34	7.88	7.86	4.84	6.18	14.13	10.62	auxin response factor 12-like [Dendrobium catenatum]	ARF12
IAA	KFK09_008217	1.46	2.12	2.27	1.83	2.86	4.39	14.51	9.88	7.38	8.19	8.8	8.03	auxin-responsive protein IAA8-like [Dendrobium catenatum]	IAA8
	KFK09_011503	0.42	0.66	0.22	0	0.33	0.36	1.47	3.18	3.22	2.63	2.81	2.38	auxin-responsive protein IAA4-like isoform X1 [Dendrobium catenatum]	IAA4
	KFK09_026100	92.41	88.28	92.09	110.37	112.16	111.72	90.75	136.45	160.34	306.41	430.12	420.28	auxin-responsive protein IAA17-like [Dendrobium catenatum]	IAA17

## Sheet: Table S5
Supplemental Table S5. Annotated genes related to cell wall metabolism
	Unigene ID		A-S1-1	A-S1-2	A-S1-3	A-S2-1	A-S2-2	A-S2-3	S-S1-1	S-S1-2	S-S1-3	S-S2-1	S-S2-2	S-S2-3	Anonotation
expansin	KFK09_001030	EXPA6	63.47	95.19	87.39	145.5	147.36	154.17	25.39	17.87	19.42	46.3	59.54	64.34	expansin-A4-like [Dendrobium catenatum]
	KFK09_018216	EXB16	15	24.53	33.95	35.74	38.31	26.82	4.69	4.87	6.36	19.82	22.34	27.34	expansin-B16-like [Dendrobium catenatum]
	KFK09_019039	EXP10	36.27	34.71	37.54	39.65	45.73	33.28	16.26	17.89	15.4	21.49	17.82	20.67	expansin-A10-like [Dendrobium catenatum]
	KFK09_021409	EXP10	221.11	283.4	278.98	298.41	319.44	355.38	123.06	160.78	166.89	66.3	67.67	76.16	expansin-A10-like [Dendrobium catenatum]
	KFK09_021733	EXPA1	2.92	1.57	3.22	7.2	8.41	4.85	0.17	0	0	0.33	0.16	0	expansin-A10-like [Phalaenopsis equestris]
	KFK09_020151	EXP10	57	88.62	90.49	195.27	214.37	193.48	48.44	36.65	57.94	27.78	56.31	55.09	expansin-A10-like [Dendrobium catenatum]
	KFK09_016981	EXPA7	15.12	14.03	17.22	25.91	26	22.4	10.93	8.88	8.38	18.05	20.56	27.55	expansin-A6-like [Dendrobium catenatum]
XTH	KFK09_006398	XTH2	5.08	2.18	2.6	6.59	12.49	16.55	409.16	309.37	202.89	70.25	68.38	69.79	xyloglucan endotransglucosylase/hydrolase protein 2-like [Dendrobium catenatum]
	KFK09_019081	XTH32	140.17	144.33	130.1	143.45	138.53	125.07	314.51	366.64	432.39	624.23	674.03	666.11	probable xyloglucan endotransglucosylase/hydrolase protein 27 [Dendrobium catenatum]
	KFK09_016712	XTH22	4.25	2.6	3.81	3.58	4.11	6.26	24.53	22.74	23.83	93.5	117.42	120.13	xyloglucan endotransglucosylase/hydrolase protein 22-like [Dendrobium catenatum]
extensin	KFK09_014267	LRX4	1.65	4.09	4.62	0.85	2.08	2.03	300.48	309.14	236.81	60.68	53.97	53.87	LLR extensin-like protein, partial [Dendrobium catenatum]
	KFK09_025687	SRC2	5.73	7.36	5	11.03	9.83	10.53	58.12	51.84	51.09	26.6	23.72	22.08	leucine-rich repeat extensin-like protein 5 [Dendrobium catenatum]
	KFK09_025689	SRC2	18.43	9.65	12.69	19.84	20.95	10.94	66.36	44.11	29.39	13.75	14.21	11.1	leucine-rich repeat extensin-like protein 5 [Dendrobium catenatum]

## Sheet: Table S6
Supplemental Table S6. Primers used for qPCR assay
Primer Name	sequence
EXPA6-F	CCTGGCAACCCTTCGATCTT
EXPA6-R	AACTATGCCGGCACGGTAAT
EXB16-F	CCGCACTCACTTCGATCTCA
EXB16-R	CTTCCCGCGGTACTTGCATA
EXP10-1-F	AGTACCGCCGGATAAAGTGC
EXP10-1-R	CTGTCGCCGTTCCCTTAACT
EXP10-2-F	GCCGAAACTGGGGTCAAAAC
EXP10-2-R	CTCCAGGAGGAAGGAGCAAC
EXPA1-F	GGGAGGAGGTTGGACCAATG
EXPA1-R	ACAGCTCAGCCCATTGTTGA
EXP10-3-F	TCACCATTAACGGGCACTCC
EXP10-3-R	GAGAGAGATTGGCCGTCGAG
EXPA7-F	CTGGCAATCCAACTCCGTCT
EXPA7-R	CTTGCCGGAAAAAGTCTGGC
XTH2-F	TGAGGCCTCGCTTTTCATGG
XTH2-R	TCCAGTTCAGCATGGTTGGT
XTH32-F	TTGACTACACACCCGATGCC
XTH32-R	GCGGCAAAAGTGCCATAGAG
XTH22-F	AGGCATGGTGGAATCAAGACC
XTH22-R	GGAGGAACACCTTGAGGGAA
LRX4-F	AACGACGGAAGACGGAGAAC
LRX4-R	TTCTTGCCAGAAGAGCTCGG
SRC2-F	TATCATGGCGCAGGGGAATC
SRC2-R	AACTCAGGACGCCATTAGGC
GA20OX-F	GGTGAACAGAGAAGTGCCGA
GA20OX-R	TGAAGTCTGGGTAAACCCGC
KO-F	GCTTGGGAACCTGCTACAGT
KO-R	TGACTAGAGCCTCTTTGGCG
DELLA-F	CGTCTCTCATCCTTCCTCGC
DELLA-R	GGGCAGCAGGACCAGTTTAT
GA2OX-F	ATCATGGTGTGCCCAACGAA
GA2OX-R	TCACCAGTGTCGCCATTGAA
DAO-F	GTGGCAGTGGAAGAGCTAGG
DAO-R	TGGTCCCAAACAATTGGGCT
Dnactin-F	ACAACAGCAGAACGGGAAAT
Dnactin-R	GATACCAGCAGCCTCCATAC
